# Supplementary material for: Speech and Burden of Secondary Surgical Interventions Following One-Stage Repair of Unilateral Cleft Lip and Palate and Alveolar Bone Grafting Performed at Different Timings
Source: J Clin Med. 2023 Aug 25;12(17):5545. doi: 10.3390/jcm12175545 (PMC10489147; doi:10.3390/jcm12175545)
Supplement: Supplementary file 1 [file jcm-12-05545-s001.zip]

Archive with 1 entries (1 files):
- jcm-2559450-supplementary.pdf
